# Supplementary material for: In vitro evaluation of probiotic properties of lactic acid bacteria isolated from the vagina of yak (Bos grunniens)
Source: PeerJ. 2022 Mar 29;10:e13177. doi: 10.7717/peerj.13177 (PMC8973462; doi:10.7717/peerj.13177)
Supplement: Supplemental Information 6 [file peerj-10-13177-s006.xlsx]

## Sheet: Raw date of Fig.2A 
Figure 2S （A）Hydrophobicity percentages of LAB isolates.
Hydrophobicity（%）	xylene			Mean	SD	ethyl acetate			Mean	SD	n-hexadecane			Mean	SD	Hydrophobicity（%）
YD6	28.9575	29.5367	28.9575	29.1506	0.334373	67.7606	67.3745	71.0425	68.7259	2.0155	86.2934	85.9073	85.3282	85.843	0.485832	Isolates	xylene	ethyl acetate	n-hexadecane
YD9	9.09091	13.5255	11.9734	11.5299	2.25031	34.5898	34.3681	34.1463	34.3681	0.221729	5.76497	6.87361	9.31264	7.31707	1.81493	YD6	29.15±0.33 c	68.73±2.02 a	85.84±0.49 a
YD14	67.9435	66.9355	67.9435	67.6075	0.582006	9.87903	7.25806	8.66935	8.60215	1.31178	9.67742	9.27419	10.6855	9.87903	0.726926	YD9	11.53±2.25 d	34.37±0.22 b	7.32±1.81 d
YD18	30.3074	30.9507	29.8785	30.3788	0.539659	12.9378	15.7255	20.6576	16.4403	3.90922	16.1544	18.2988	17.6555	17.3695	1.10041	YD14	67.61±0.53 a	8.60±1.31 e	9.88±0.73 c
YD25	53.5032	53.2909	57.7495	54.8478	2.51512	20.5945	22.9299	21.8684	21.7976	1.16934	30.7856	30.5732	30.9979	30.7856	0.212314	YD18	30.38±0.54 c	16.44±3.91 d	17.37±1.10 c
																YD25	54.85±2.52 b	21.80±1.17 c	30.79±0.21 b

## Sheet: Raw date of Fig.2B
Figure 2S （B）The acid and bile salt tolerance of LAB isolates.
Survival rate %		YD6	YD9	YD14	YD18	YD25
MRS (pH 3.0)
	group 1	62.9244	53.0123	46.1771	57.6535	62.5273
	group 2	62.5331	53.9179	46.199	56.0801	61.6105
	group 3	63.8246	53.5304	47.5442	57.2473	62.0692
	Mean	63.094	53.4869	46.6401	56.9936	62.069
	SD	0.662279	0.45437	0.783078	0.816817	0.458411
0.3%bile salt
	group 1	57.276	45.3562	38.0052	43.9117	50.7904
	group 2	58.1577	46.0417	37.2376	44.9719	50.8829
	group 3	59.0148	45.595	37.1415	44.8883	50.3547
	Mean	58.1495	45.6643	37.4615	44.5906	50.676
	SD	0.869423	0.348005	0.473376	0.589469	0.282087
Species	Survival rate (%) at PH3	Survival rate (%) at 0.3%bile salt
YD6	63.09±0.66% a	58.15±0.87% a
YD9	53.49±0.45% c	45.66±0.35% c
YD14	46.64＋0.78% d	37.46±0.47% d
YD18	56.99±0.82% b	44.59±0.59% c
YD25	62.07±0.46% a	50.68+0.28% b

## Sheet: Raw date of Fig. 2C
Figure 2S （C）Percent adhesion values of LAB to BEECS.
	YD6	YD9	YD14	YD18	YD25	Isolates	Adhesion ability (%)
Adhesion ability (%)	14.1±1.79%	3.07±0.37%	2.63±0.13%	1.18±0.07%	3.61±0.02%	YD6	14.1±1.79% a
group 1	16.1616	3.40206	2.53731	1.09524	3.78049	YD9	3.07±0.37% b
group 2	13.354	2.67045	2.77778	1.225	3.29114	YD14	2.63±0.13% bc
group 3	12.8378	3.13514	2.56039	1.21053	3.75	YD18	1.18±0.07% c
mean	14.1178	3.06922	2.62516	1.17692	3.60721	YD25	3.61±0.02% b
SD	1.78869	0.370231	0.132674	0.0711091	0.274149

## Sheet: Raw date of Fig.3 
Figure 3S The antibiotic resistance of the LAB isolates against 12 tested antibiotics.
	CRO	CIP	AM	R	K	S	TE	GM	C	E	CC	CE
YD6	31.13±0.21	11.20±0.10	34.63±0.15	24.10±0.20	16.53±0.11	16.47±0.21	23.43±0.21	20.43±0.15	31.43±0.15	33.40±0.10	13.30±0.10	23.23±0.15
YD9	21.46±0.15	15.23±0.15	26.43±0.21	25.17±0.21	0	0	26.50±0.20	0	27.10±0.10	29.53±0.15	13.2±0.10	20.40±0.17
YD14	26.53±0.25	17.43±0.40	31.63±0.32	16.56±0.15	10.76±0.20	12.90±0.26	24.8±0.20	16.36±0.15	24.56±0.20	28.76±0.25	26.40±0.10	29.56±0.20
YD18	22.57±0.11	22.07±0.11	27.50±0.10	27.17±0.21	0	0	30.60±0.20	0	27.20±0.10	28.13±0.15	16.33±0.11	23.13±0.15
YD25	26.53±0.25	17.00±0.20	28.66±0.15	13.63±0.15	10.60±0.10	11.00±0.20	24.06±0.40	14.30±0.20	24.63±0.15	26.5±0.30	30.06±0.30	26.23±0.25
	R ≤ 15 mm; I: 16–20 mm; S ≥ 21 mm	R ≤ 15 mm; I: 16–20 mm; S ≥ 21 mm	R ≤ 15 mm; I: 16–20 mm; S ≥ 21 mm	R ≤ 15 mm; I: 16–20 mm; S ≥ 21 mm	R ≤ 15 mm; I: 16–20 mm; S ≥ 21 mm	R ≤ 11 mm; I: 12–14 mm; S ≥ 15 mm	R ≤ 15 mm; I: 16–20 mm; S ≥ 21 mm	R ≤ 6 mm; I: 7–9 mm; S ≥ 10 mm	R ≤ 15 mm; I: 16–20 mm; S ≥ 21 mm	R ≤ 13 mm; I: 13–23 mm; S ≥ 23 mm	R ≤ 15 mm; I: 16–20 mm; S ≥ 21 mm	R ≤ 15 mm; I: 16–20 mm; S ≥ 21 mm
	CRO	CIP	AM	R	K	S	TE	GM	C	E	CC	CE
YD6	S	R	S	S	I	S	S	S	S	S	R	S
YD9	S	I	S	S	R	R	S	R	S	S	R	S
YD14	S	I	S	I	R	I	S	S	S	S	S	S
YD18	S	S	S	S	R	R	S	R	S	S	I	S
YD25	S	I	S	R	R	I	S	S	S	S	S	S
S	1	0.2	1	0.6		0.2	1	0.6	1	1	0.4	1
I		0.6		0.2	0.2	0.4					0.2
R		0.2		0.2	0.8	0.4		0.4			0.4

## Sheet: Statistical results of Fig. 2A 
Figure 2S （A）Hydrophobicity percentages of LAB isolates.
xylene
ANOVA						VAR00001
VAR00001							VAR00002	N	Subset for alpha = 0.05
	Sum of Squares	df	Mean Square	F	Sig.				1	2	3	4
Between Groups	5984.64	4	1496.16	616.109	0	Waller-Duncana,b	YD9	3	11.53
Within Groups	24.284	10	2.428				YD6	3		29.1533
Total	6008.93	14					YD18	3		30.38
							YD25	3			54.8467
							YD14	3				67.6067
						Means for groups in homogeneous subsets are displayed.
						a Uses Harmonic Mean Sample Size = 3.000.
						b Type 1/Type 2 Error Seriousness Ratio = 100.
ethyl acetate
ANOVA
VAR00002						VAR00002
	Sum of Squares	df	Mean Square	F	Sig.		VAR00001	N	Subset for alpha = 0.05
Between Groups	6683.35	4	1670.84	371.602	0				1	2	3	4	5
Within Groups	44.963	10	4.496			Waller-Duncana,b	YD14	3	8.60215
Total	6728.32	14					YD18	3		16.4403
							YD25	3			21.7976
							YD9	3				34.3681
							YD6	3					68.7259
						Means for groups in homogeneous subsets are displayed.
						a Uses Harmonic Mean Sample Size = 3.000.
						b Type 1/Type 2 Error Seriousness Ratio = 100.
n-hexadecane
ANOVA						VAR00002
VAR00002							VAR00001	N	Subset for alpha = 0.05
	Sum of Squares	df	Mean Square	F	Sig.				1	2	3	4	5
Between Groups	12593	4	3148.25	2961.98	0	Waller-Duncana,b	YD9	3	7.31707
Within Groups	10.629	10	1.063				YD14	3		9.87903
Total	12603.6	14					YD18	3			17.3695
							YD25	3				30.7856
							YD6	3					85.843
						Means for groups in homogeneous subsets are displayed.
						a Uses Harmonic Mean Sample Size = 3.000.
						b Type 1/Type 2 Error Seriousness Ratio = 100.

## Sheet: Statistical results of Fig. 2B
Figure 2S （B）The acid and bile salt tolerance of LAB isolates.
Survival rate (%) at PH3
ANOVA						VAR00002
VAR00002							VAR00001	N	Subset for alpha = 0.05
	Sum of Squares	df	Mean Square	F	Sig.				1	2	3	4
Between Groups	543.078	4	135.77	317.871	0	Waller-Duncana,b	YD14	3	46.6401
Within Groups	4.271	10	0.427				YD9	3		53.4869
Total	547.35	14					YD18	3			56.9936
							YD25	3				62.069
							YD6	3				63.094
						Means for groups in homogeneous subsets are displayed.
						a Uses Harmonic Mean Sample Size = 3.000.
						b Type 1/Type 2 Error Seriousness Ratio = 100.
Survival rate (%) at 0.3%bile salt
ANOVA						VAR00002
VAR00002							VAR00001	N	Subset for alpha = 0.05
	Sum of Squares	df	Mean Square	F	Sig.				1	2	3	4
Between Groups	707.764	4	176.941	578.944	0	Waller-Duncana,b	YD14	3	37.4615
Within Groups	3.056	10	0.306				YD18	3		44.5906
Total	710.821	14					YD9	3		45.6643
							YD25	3			50.676
							YD6	3				58.1495
						Means for groups in homogeneous subsets are displayed.
						a Uses Harmonic Mean Sample Size = 3.000.
						b Type 1/Type 2 Error Seriousness Ratio = 100.

## Sheet: Statistical results of Fig. 2C 
Figure 2S （C）Percent adhesion values of LAB to BEECS.
ANOVA						Homogeneous Subsets		N	Subset for alpha = 0.05
VAR00001									1	2	3
	Sum of Squares	df	Mean Square	F	Sig.	Waller-Duncana,b	YD18	3	1.1769
Between Groups	327.077	4	81.769	119.048	0		YD14	3	2.6252	2.6252
Within Groups	6.869	10	0.687				YD9	3		3.0692
Total	333.946	14					YD25	3		3.6072
							YD6	3			14.1178
						Means for groups in homogeneous subsets are displayed.
						a Uses Harmonic Mean Sample Size = 3.000.
						b Type 1/Type 2 Error Seriousness Ratio = 100.
