# Supplementary material for: In vitro evaluation of probiotic properties of lactic acid bacteria isolated from the vagina of yak (Bos grunniens)
Source: PeerJ. 2022 Mar 29;10:e13177. doi: 10.7717/peerj.13177 (PMC8973462; doi:10.7717/peerj.13177)
Supplement: Supplemental Information 7 [file peerj-10-13177-s007.xlsx]

## Sheet: Raw date of Table 2
	Table 2S The percentage of autoaggregation and coaggregation with E. coli, S. aureus, and Salm. typhimurium by five isolates.
	Autoaggregation
			YD6	YD9	YD14	YD18	YD25
	(Ao−At) / A0*100%	group 1	0.22	0.306518	0.248159	0.272388	0.176836	10
		group 2	21.6535	30.0184	25.6711	25.9259	16.5251
		group 3	20.0787	29.6822	24.0769	26.2963	16.8715
	mean		21.2441	30.1175	24.8546	26.487	17.0268
	SD		1.02399	0.492295	0.797831	0.676899	0.594637
	mean ± SD		21.24±1.02	30.12±0.49	24.85±0.80	26.49±0.68	17.03±0.59
	Coaggregation(%)
(Apat+Aisolate)-2Amix/ (Apat+Aisolate)*100	E.coli	group 1	17.0068	15.197	8.37344	16.2441	9.43396
		group 2	18.7798	17.4954	10.3189	18.341	12.1184
		group 3	18.4411	17.2542	11.6761	16.3737	12.8823
	mean		18.0759	16.6489	10.1228	16.9863	11.4782
	SD		0.941216	1.26312	1.66004	1.17501	1.81111
Coaggregation	mean ± SD		15.18±0.35	5.36±0.41	8.19±0.50	5.45±0.57	6.13±0.79
(Apat+Aisolate)-2Amix/ (Apat+Aisolate)*100	S.aureus	group 1	14.7894	5.48204	7.66246	5.77105	6.08365
		group 2	15.4739	5.69561	8.65842	5.79439	6.94184
		group 3	15.2805	4.90566	8.23755	4.79774	5.37229
	mean		15.1813	5.3611	8.18614	5.45439	6.13259
	SD		0.352852	0.408626	0.499964	0.568798	0.785918
mean±SD	mean ± SD		18.08±0.94	16.65±1.26	10.12±1.66	16.99±1.18	11.48±1.81
(Apat+Aisolate)-2Amix/ (Apat+Aisolate)*100	Salm.typhimurium	group 1	18.3267	17.3871	12.8205	15.3846	10.3382
		group 2	20.5941	15.9503	14.8978	16.826	9.59693
		group 3	22.0372	16.3324	16.7798	18.2857	12.4046
	mean		20.3193	16.5566	14.8327	16.8321	10.7799
	SD		1.87046	0.744181	1.98046	1.45056	1.45501
mean±SD	mean ± SD		20.32±1.87	16.56±0.74	14.83±1.98	16.83±1.45	10.78±1.46
	Isolates	Autoaggregation(%)	Coaggregation(%)
			E.coli	S.aureus	Salm.typhimurium
	YD6	21.24±1.02 d	18.08±0.94 a	15.18±0.35 a	20.32±1.87 a
	YD9	30.12±0.49 a	16.65±1.26 a	5.36±0.41 c	16.56±0.74 b
	YD14	24.85±0.80 c	10.12±1.66 b	8.19±0.50 b	14.83±1.98 b
	YD18	26.49±0.68 b	16.99±1.18 a	5.45±0.57 c	16.83±1.45 b
	YD25	17.03±0.59 e	11.48±1.81 b	6.13±0.79 c	10.78±1.46 c

## Sheet: Raw date of Table 3
Table 3S The inhibition zone diameters (mm) of five strains against E. coli, S. aureus and Salm. typhimurium.
	E.coli				S.aureus				Salm.typhimurium
Isolates	group 1	group 2	group 3	mean ± SD	group 1	group 2	group 3	mean ± SD	group 1	group 2	group 3	mean ± SD
YD6	13.4	13.2	14.3	13.63 ± 0.57 ++ b	13.4	13	14	13.50 ± 0.50 ++ bc	13.9	14	14.5	14.13 ± 0.32 ++ c
YD9	17	16	16.1	16.36 ± 0.55 +++ a	13	13.3	12.7	13.00 ± 0.30 ++ c	17.8	18.4	17.4	17.86 ± 0.50 +++ a
YD14	13	12	12	12.33 ± 0.57 ++ c	15	14.5	14	14.50 ± 0.55 ++ ab	14	14	15	14.33 ± 0.57 ++ c
YD18	15.2	15.2	16.1	15.50 ± 0.51 ++ a	13	12.5	13	12.83 ± 0.28 ++ c	16.6	16.5	15.6	16.23 ± 0.55 +++ b
YD25	15.6	16	16.2	15.93 ± 0.30 ++ a	16	14.5	14.4	14.96 ± 0.89 ++ a	17.4	17.1	16.8	17.10 ± 0.30 +++ ab
Isolates	E.coli	S.aureus	Salm.typhimurium
YD6	13.63 ± 0.57 ++ b	13.50 ± 0.50 ++ bc	14.13 ± 0.32 ++ c
YD9	16.36 ± 0.55 +++ a	13.00 ± 0.30 ++ c	17.86 ± 0.50 +++ a
YD14	12.33 ± 0.57 ++ c	14.50 ± 0.55 ++ ab	14.33 ± 0.57 ++ c
YD18	15.50 ± 0.51 ++ a	12.83 ± 0.28 ++ c	16.23 ± 0.55 +++ b
YD25	15.93 ± 0.30 ++ a	14.96 ± 0.89 ++ a	17.10 ± 0.30 +++ ab

## Sheet: Raw date of Table 4
			Table 4 Antibiotic susceptibility of selected LAB strains.
	CRO	CIP	AM	R	K	S	TE	GM	C	E	CC	CE
YD6	31.13±0.21	11.20±0.10	34.63±0.15	24.10±0.20	16.53±0.11	16.47±0.21	23.43±0.21	20.43±0.15	31.43±0.15	33.40±0.10	13.30±0.10	23.23±0.15
YD9	21.46±0.15	16.23±0.15	26.43±0.21	25.17±0.21	0	0	26.50±0.20	0	27.10±0.10	29.53±0.15	13.2±0.10	21.40±0.17
YD14	26.53±0.25	17.43±0.40	31.63±0.32	16.56±0.15	10.76±0.20	12.90±0.26	24.8±0.20	16.36±0.15	24.56±0.20	28.76±0.25	26.40±0.10	29.56±0.20
YD18	22.57±0.11	22.07±0.11	27.50±0.10	27.17±0.21	0	0	30.60±0.20	0	27.20±0.10	28.13±0.15	16.33±0.11	23.13±0.15
YD25	26.53±0.25	17.00±0.20	28.66±0.15	13.63±0.15	10.60±0.10	11.00±0.20	24.06±0.40	14.30±0.20	24.63±0.15	26.5±0.30	30.06±0.30	26.23±0.25
	R ≤ 15 mm; I: 16–20 mm; S ≥ 21 mm	R ≤ 15 mm; I: 16–20 mm; S ≥ 21 mm	R ≤ 15 mm; I: 16–20 mm; S ≥ 21 mm	R ≤ 15 mm; I: 16–20 mm; S ≥ 21 mm	R ≤ 15 mm; I: 16–20 mm; S ≥ 21 mm	R ≤ 11 mm; I: 12–14 mm; S ≥ 15 mm	R ≤ 15 mm; I: 16–20 mm; S ≥ 21 mm	R ≤ 6 mm; I: 7–9 mm; S ≥ 10 mm	R ≤ 15 mm; I: 16–20 mm; S ≥ 21 mm	R ≤ 13 mm; I: 13–23 mm; S ≥ 23 mm	R ≤ 15 mm; I: 16–20 mm; S ≥ 21 mm	R ≤ 15 mm; I: 16–20 mm; S ≥ 21 mm
	CRO	CIP	AM	R	K	S	TE	GM	C	E	CC	CE
YD6	S	R	S	S	I	S	S	S	S	S	R	S
YD9	S	I	S	S	R	R	S	R	S	S	R	S
YD14	S	I	S	I	R	I	S	S	S	S	S	S
YD18	S	S	S	S	R	R	S	R	S	S	I	S
YD25	S	I	S	R	R	I	S	S	S	S	S	S

## Sheet: Statistical results of Table 2
Table 2S The percentage of autoaggregation and coaggregation with E. coli, S. aureus, and Salm. typhimurium by five isolates.
Autoaggregation
ANOVA						VAR00002
VAR00002							VAR00001	N	Subset for alpha = 0.05
	Sum of Squares	df	Mean Square	F	Sig.				1	2	3	4	5
Between Groups	304.613	4	76.153	253.416	0	Waller-Duncana,b	YD25	3	16.8078
Within Groups	3.005	10	0.301				YD6	3		20.9921
Total	307.618	14					YD14	3			24.8675
							YD18	3				26.2364
							YD9	3					29.9394
						Means for groups in homogeneous subsets are displayed.
						a Uses Harmonic Mean Sample Size = 3.000.
						b Type 1/Type 2 Error Seriousness Ratio = 100.
Coaggregation with E. coli
ANOVA						VAR00002
VAR00002							VAR00001	N	Subset for alpha = 0.05
	Sum of Squares	df	Mean Square	F	Sig.				1	2	3
Between Groups	205.549	4	51.387	173.296	0	Waller-Duncana,b	YD9	3	5.3611
Within Groups	2.965	10	0.297				YD18	3	5.45439
Total	208.514	14					YD25	3	6.13259
							YD14	3		8.18614
							YD6	3			15.1813
						Means for groups in homogeneous subsets are displayed.
						a Uses Harmonic Mean Sample Size = 3.000.
						b Type 1/Type 2 Error Seriousness Ratio = 100.
Coaggregation with S.aureus
ANOVA						VAR00002
VAR00002							VAR00001	N	Subset for alpha = 0.05
	Sum of Squares	df	Mean Square	F	Sig.				1	2
Between Groups	155.235	4	38.809	19.605	0	Waller-Duncana,b	YD14	3	10.1228
Within Groups	19.796	10	1.98				YD25	3	11.4782
Total	175.031	14					YD9	3		16.6489
							YD18	3		16.9863
							YD6	3		18.0759
						Means for groups in homogeneous subsets are displayed.
						a Uses Harmonic Mean Sample Size = 3.000.
						b Type 1/Type 2 Error Seriousness Ratio = 100.
Coaggregation with Salm.typhimurium
ANOVA						VAR00002
VAR00002							VAR00001	N	Subset for alpha = 0.05
	Sum of Squares	df	Mean Square	F	Sig.				1	2	3
Between Groups	144.536	4	36.134	14.814	0	Waller-Duncana,b	YD25	3	10.7799
Within Groups	24.392	10	2.439				YD14	3		14.8327
Total	168.927	14					YD9	3		16.5566
							YD18	3		16.8321
							YD6	3			20.3193
						Means for groups in homogeneous subsets are displayed.
						a Uses Harmonic Mean Sample Size = 3.000.
						b Type 1/Type 2 Error Seriousness Ratio = 100.

## Sheet: Statistical results of Table 3
Table 3S The inhibition zone diameters (mm) of five strains against E. coli, S. aureus and Salm. typhimurium.
E.coli
ANOVA						VAR00002
VAR00002							VAR00001	N	Subset for alpha = 0.05
	Sum of Squares	df	Mean Square	F	Sig.				1	2	3
Between Groups	34.991	4	8.748	32.56	0	Waller-Duncana,b	YD14	3	12.3333
Within Groups	2.687	10	0.269				YD6	3		13.6333
Total	37.677	14					YD18	3			15.5
							YD25	3			15.9333
							YD9	3			16.3667
						Means for groups in homogeneous subsets are displayed.
						a Uses Harmonic Mean Sample Size = 3.000.
						b Type 1/Type 2 Error Seriousness Ratio = 100.
S. aureus
ANOVA						VAR00002
VAR00002							VAR00001	N	Subset for alpha = 0.05
	Sum of Squares	df	Mean Square	F	Sig.				1	2	3
Between Groups	10.577	4	2.644	8.934	0.002	Waller-Duncana,b	YD18	3	12.8333
Within Groups	2.96	10	0.296				YD9	3	13
Total	13.537	14					YD6	3	13.4667	13.4667
							YD14	3		14.5	14.5
							YD25	3			14.9667
						Means for groups in homogeneous subsets are displayed.
						a Uses Harmonic Mean Sample Size = 3.000.
						b Type 1/Type 2 Error Seriousness Ratio = 100.
Salm. typhimurium
ANOVA						VAR00002
VAR00002							VAR00001	N	Subset for alpha = 0.05
	Sum of Squares	df	Mean Square	F	Sig.				1	2	3
Between Groups	32.967	4	8.242	38.038	0	Waller-Duncana,b	YD6	3	14.1333
Within Groups	2.167	10	0.217				YD14	3	14.3333
Total	35.133	14					YD18	3		16.2333
							YD25	3		17.1	17.1
							YD9	3			17.8667
						Means for groups in homogeneous subsets are displayed.
						a Uses Harmonic Mean Sample Size = 3.000.
						b Type 1/Type 2 Error Seriousness Ratio = 100.
